# Supplementary material for: Cell Lysis Based on an Oscillating Microbubble Array
Source: Micromachines (Basel). 2020 Mar 10;11(3):288. doi: 10.3390/mi11030288 (PMC7143388; doi:10.3390/mi11030288)
Supplement: Supplementary file 1 [file micromachines-11-00288-s001.zip]

Archive with 1 entries (1 files):
- micromachines-681632-supplementary.avi
